# Supplementary material for: Cell-Penetrating Peptide and siRNA-Mediated Therapeutic Effects on Endometriosis and Cancer In Vitro Models
Source: Pharmaceutics. 2021 Oct 5;13(10):1618. doi: 10.3390/pharmaceutics13101618 (PMC8541686; doi:10.3390/pharmaceutics13101618)
Supplement: Supplementary file 1 [file pharmaceutics-13-01618-s001.zip]

Archive with 1 entries (1 files):
- pharmaceutics-1340886-supplementary.pdf
